# Supplementary material for: A Novel Urinary miRNA Biomarker for Early Detection of Colorectal Cancer
Source: Cancers (Basel). 2022 Jan 17;14(2):461. doi: 10.3390/cancers14020461 (PMC8773893; doi:10.3390/cancers14020461)
Supplement: Supplementary file 1 [file cancers-14-00461-s001.zip]

Archive with 1 entries (1 files):
- cancers-1492902-supplementary.pdf
